# Supplementary material for: Genetic and phenotypic characterization of complex hereditary spastic paraplegia
Source: Brain. 2016 May 23;139(7):1904–18. doi: 10.1093/brain/aww111 (PMC4939695; doi:10.1093/brain/aww111)
Supplement: Supplementary Data [file aww111_supplementary_data.zip]

Archive with 6 entries (6 files):
- brain-2015-01890-File007.pdf
- brain-2015-01890-File006.pdf
- brain-2015-01890-File005.pdf
- brain-2015-01890-File004.pdf
- brain-2015-01890-File009.pdf
- brain-2015-01890-File008.pdf
